# Supplementary material for: A case report of myocardial infarction in a young transgender man with testosterone therapy: raising awareness on healthcare issues in the transgender community and a call for further research
Source: Eur Heart J Case Rep. 2023 Dec 6;7(12):ytad562. doi: 10.1093/ehjcr/ytad562 (PMC10716680; doi:10.1093/ehjcr/ytad562)
Supplement: ytad562_Supplementary_Data [file ytad562_supplementary_data.zip]

Archive with 5 entries (5 files):
- Video S3.mp4
- Video S4.mp4
- Figure S1.png
- Video S1.mp4
- Video S2.mp4
